# Supplementary material for: Age-related loss of mitochondrial glutathione exacerbates menadione-induced inhibition of Complex I
Source: Redox Biol. 2019 Mar 2;22:101155. doi: 10.1016/j.redox.2019.101155 (PMC6406584; doi:10.1016/j.redox.2019.101155)
Supplement: Multimedia component 1 [file mmc1.xml]

<?xml version="1.0" encoding="UTF-8" standalone="no"?><data:data><datasets><author>tory.hagen@oregonstate.edu</author><type>0</type><dataset><value>1</value><reason>Data will be made available on request</reason><comments/></dataset></datasets></data:data>
